# Supplementary material for: Standardized Rapid Sequence Intubation (RSI) Improves Effectiveness and Safety in Mixed Physician and Paramedic Hungarian EMS
Source: Life (Basel). 2025 Nov 7;15(11):1725. doi: 10.3390/life15111725 (PMC12653650; doi:10.3390/life15111725)
Supplement: Supplementary file 1 [file life-15-01725-s001.zip]

Archive with 2 entries (2 files):
- Dataset.accdb
- Figures Suppl Dig Cont A.pptx
